# Supplementary material for: Piwil2 is reactivated by HPV oncoproteins and initiates cell reprogramming via epigenetic regulation during cervical cancer tumorigenesis
Source: Oncotarget. 2016 Sep 1;7(40):64575–88. doi: 10.18632/oncotarget.11810 (PMC5323100; doi:10.18632/oncotarget.11810)
Supplement: Supplementary file 2 [file oncotarget-07-64575-s002.xls]

## Sheet: Sheet1
Table S1. Targets of the transcription factors associated with cell reprogramming
C-MYC targets	KLF4 targets	NANOG targets	OCT4 targets	SOX2 targets	NOS targets	NOS TFs
ATF7	AACS	ABCB7	LAMA4	CACNA1A	LAMA4	ZFP36L1
HIST4H4	AANAT	ACADM	PPP2R1B	LAMA4	PPP2R1B	KLF5
MPO	AARS	ACAT2	MYEF2	PPP2R1B	ENPP2	FOXO1
ACE	ABCB8	ACO2	ENPP2	PDPN	LINGO1	HHEX
AVP	ABCC5	ADAR	LINGO1	ENPP2	MSC	IFI16
CLCN6	ABHD11	ADD3	MSC	LINGO1	SFRP1	JARID2
MSN	ABI3	ADFP	PRPS1	MSC	VPS52	POU5F1
ELK1	ABT1	ADRBK2	SFRP1	SFRP1	NAALAD2	REST
WT1	ACADS	AP2A1	VPS52	VPS52	USP44	SALL1
BCL2	ACBD4	AP1G1	NAALAD2	NAALAD2	PHF8	SOX2
OCA2	ACIN1	AK3L1	USP44	HDAC9	ZEB2	STAT3
CD2	ACOT7	ALCAM	NPLOC4	USP44	SFRP2	TAF12
CASP8	ACOT8	ANGPT1	PHF8	CRIM1	ANKRD1	TAL1
BRCA2	ACOT9	ANXA1	TRPS1	TIMP4	THBS2	TCF20
FGFR4	ACP5	APLP2	ZEB2	PHF8	KCNN2	TLE3
RARB	ACTB	APOA2	SFRP2	ALPL	CA4	ZIC1
HBE1	ACTG1	APOB	GLDC	ZNF677	H2AFJ	ZIC2
TGFB3	ACTN1	AQP2	ANKRD1	GPC6	CTGF	ZIC3
ARSB	ACTR6	ARF3	THBS2	ZEB2	FGFR1	MYST3
CD79B	ACVR2B	ARF4	KLHL4	DNAJC16	TCF7L1	MLLT10
MDM2	ADA	ARHGAP1	KCNN2	MTSS1	KDR	EOMES
PRTN3	ADAM19	ASAH1	MCC	SFRP2	PARG	HESX1
TNFRSF8	ADAMTS4	ATF4	CA4	ADRBK2	NEBL	MSC
HBB	ADCY4	ATP5F1	IL1RAPL1	ANKRD1	BMP7	NFE2L3
SLC2A4	ADD1	ATP6V1A	H2AFJ	THBS2	CACNA2D1	ZEB2
IL11RA	ADH5	B2M	SOX17	ZNF140	NANOG	MED12
RPL10	ADM	BCAT1	CTGF	ZIK1	LARGE	HMG20A
HIST1H4E	ADORA1	BCKDHA	FGFR1	PCSK5	LRAT	POLR3G
APC	ADPRH	BCL9	TCF7L1	ZNF331	TNC	PHF8
CEACAM5	ADRB1	BMP2	KDR	ZNF701	ZIC2	COMMD3
CTSF	AFMID	BMP7	HOXB5	SMG7	HESX1	ARID1B
MGST1	AGPAT5	POLR3D	PARG	SERPINA1	USP7	PRDM14
NOTCH4	AGTRAP	BNIP1	NEBL	KCNN2	FEZ1	TBL1XR1
TERT	AHNAK	ZFP36L1	BMP7	CA4	REST	NANOG
MTHFR	AK1	KLF5	CNTNAP3	STC1	POU5F1	PHF17
PIM2	AKAP1	BUB1B	GAS1	H2AFJ	DHDDS	TCF7L1
MAN2A2	AKAP12	CA2	NEFL	SASH1	ZIC1	IRX2
APP	ALAD	CA4	CHST5	PTN	FGF2
GALNS	ALG9	CACNA1A	CACNA2D1	GSPT2	HAS2
CHRNB1	ALKBH2	CACNA2D1	GRID2	LEFTY1	TBL1XR1
MUC1	ALS2	CALB1	NANOG	CTGF	PDCL
HIST2H4B	AMH	CALD1	LARGE	FGFR1	ARID1B
BMP4	AMOTL2	CALM2	LRAT	HIST3H2A	TLE3
HBA2	ANAPC11	CALR	TNC	ZSCAN2	GNPTAB
AP4M1	ANAPC13	CAPZA2	ZIC2	TCF7L1	EPHA1
RPL27A	ANAPC2	CASP9	HESX1	KDR	UFM1
INSR	ANGEL2	CAV1	USP7	PARG	SET
FAH	ANKRD10	RUNX1T1	FEZ1	NEBL	PRR11
UCP3	ANKRD13A	SERPINH1	TFPT	BDH2	MED12
EIF4E	ANKRD37	ENTPD1	REST	TMEM108	PIPOX
ETS2	ANKRD53	CDC2	HIST2H2BE	BMP7	CPT1A
MST1	ANLN	CDH1	DDX31	ZNF217	MLLT10
POLR3D	ANP32A	CDH2	POU5F1	TBC1D10B	AASDH
SMAD7	ANXA2	CDK6	ARPC5	USP49	FGFR2
HSD11B2	ANXA5	CETN3	MAGED2	MYNN	SKIL
TSC2	ANXA7	CFL1	DHDDS	LYPD1	GJA1
HES1	AOX1	CHD2	SFXN1	ZNF300	GTPBP3
NR1D1	AP1M1	FOXN3	KLF7	RASL11B	POLR3G
PTGER2	AP2B1	CKS2	ZIC1	CACNA2D1	DPYSL3
PER1	AP3B2	CLIC1	GTF3C4	GRID2	SULF1
GALT	APOC1	CLN3	PLAA	XRRA1	ICMT
CBS	APOE	CNN2	FGF2	NBR1	TCF20
MAGEA6	APRT	CNN3	HAS2	NANOG	MAN2C1
POLB	AQP5	COL4A5	TBL1XR1	LARGE	CDC14B
RXRB	ARHGAP1	COL4A6	PDCL	LRAT	CABLES1
AMPD3	ARHGAP12	COL7A1	ARID1B	TNC	WDR36
JUN	ARHGAP22	COL12A1	TLE3	LRP2	SOX2
TOP1	ARHGAP26	COX6A1	ELAVL2	ZIC2	RIC8B
CEBPA	ARHGAP28	CPT1A	GADD45G	ZNF646	STAT3
EIF5A2	ARHGAP30	CRYZ	ZKSCAN5	C20orf96	RIF1
SURF6	ARHGEF10	CS	GNPTAB	MOBP	COMMD7
AMPD2	ARHGEF18	MAPK14	NCBP1	EXPH5	MTM1
QDPR	ARID3A	CSNK1E	SORBS1	HESX1	HHEX
MNX1	ARL15	VCAN	SUPT7L	C1orf54	KIAA1143
FOSL1	ARL4C	CSTF1	EPHA1	CER1	PTPN2
SLC19A1	ARL6IP1	CSTF3	MMP2	ARID5B	ROR1
SLC9A3R2	ARL8A	CTGF	UFM1	ZNF286A	RNF24
SLC4A2	ARMC5	CTSL2	SET	VCAN	IER5L
PDCD1	ARMC6	CXADR	PRR11	USP7	LRFN3
ACADM	ARNT	CYLD	WDR20	SH3GL3	FOXO1
ICAM1	ARRDC2	CYP1B1	MED12	FEZ1	OBSL1
PLA2G4A	ARRDC5	DCX	PIPOX	B4GALT6	GRHL2
JUNB	ARTN	DDX5	PRPF31	HEPH	TRIM24
POLD2	ARV1	DMXL1	CPT1A	REST	HMG20A
ALDH2	ASS1	DHCR7	TRA2A	BTF3L4	FUS
NIT1	ASXL1	DNM2	PARD3	ARID4B	CDC7
PEX3	ATF2	DPAGT1	MLLT10	HIST2H2BE	DTNA
ZNF146	ATF3	DPYSL2	CBY1	ABLIM1	SMARCAD1
IRF2	ATF4	DPYSL3	HHLA3	POU5F1	SPRED1
DCK	ATF7IP	DTNA	AASDH	HIF1AN	PPAP2A
GSK3B	ATG4D	DUSP6	FGFR2	AQP2	B3GALT4
SERPINE1	ATG7	DVL2	SKIL	MAP3K12	CDYL
ISG20	ATHL1	E2F3	GJA1	CYB5R2	BAMBI
AKR1A1	ATN1	EEF2	RFNG	MAGED2	EXOSC9
E2F1	ATP1B1	EIF4B	TCF4	DHDDS	PRPF38A
PSEN2	ATP2A3	EIF4G2	GTPBP3	SFXN1	TIMM23
MFI2	B3GALT6	ENSA	POLR3G	ZIC1	RBM22
RCC1	B3GNT2	EPHA1	JUND	KIF26A	DPYSL2
ZFP36L2	B3GNT4	ERBB2	DPYSL3	HECTD2	UBR5
BBC3	B3GNT5	ERCC1	ID2	C14orf159	COMMD3
SRM	B3GNT7	ERH	TGIF2	EXOC5	KIF15
NTHL1	B4GALNT4	EXTL2	ENTPD1	MAST1	NUCKS1
SIRT1	B4GALT3	FANCA	SULF1	SUFU	TNRC6A
AMD1	B4GALT5	ACSL4	ICMT	FGF2	PPP2R3A
RHOG	BAIAP2	FANCF	TCF20	FEM1A	FRAT2
TGFB1	BAK1	FBLN1	DBR1	HAS2	KLHL5
PPP1R7	BANP	FARSA	MAN2C1	SNAPC3	JARID2
PTEN	BCAR1	FAT	SSBP2	TBL1XR1	CAPZA2
RGS2	BCAR3	FDPS	CDC14B	PDCL	RAD54B
CFDP1	BCAT2	GPC4	CABLES1	ALDH7A1	NFE2L3
EEF1A2	BCCIP	FGF2	WDFY3	ZNF516	TAF12
IRF3	BCL3	FGFR1	PIP5K1C	IGFBP2	BUB1B
TCF12	BDNF	FGFR2	WDR36	SPIRE1	SGMS1
SRD5A1	BIRC6	FHIT	TJP3	ARID1B	LHPP
UROD	BLOC1S1	FKBP1B	SOX2	APP	RAB5A
FXN	BMF	FOXO1	RIC8B	GDAP1	GNG10
CCND2	BMP4	FOXO3	TBC1D22B	BMP2	ADD3
ARF1	BMP8A	FUS	EIF2S1	VASH2	TRIM22
IFRD2	BRD8	FZD2	STAT3	RAB4B	FBXW11
CDK10	BRE	GALK2	ZHX2	TLE3	CCDC94
VHL	BRIP1	GANC	RIF1	ELAVL2	BUB3
VAMP2	BRWD1	GART	COMMD7	XAB2	MGEA5
RPL22	BTG2	GATA6	ALKBH1	DDX17	SPAG9
HRSP12	CABLES2	GJA1	ANKHD1	GADD45G	UBE2D3
PLK1	CACNA1A	GLA	MTM1	NCDN	IFI16
GOLGA7	CACNB1	GLG1	HHEX	TCF7L2	ZFP36L1
PHB	CAD	GLUD1	KIAA1143	GNPTAB	ATAD2
NBN	CALM3	GNAI1	PTPN2	PNMA1	DHRS3
ACOX1	CALR	GNG10	PAK1	NCBP1	PRKCDBP
BAX	CALU	GOLGA4	MED11	SNAPC1	DUSP12
BCL3	CAMK1D	GSK3A	ROR1	DCAKD	KLF5
HNRNPA1	CAMK2N1	GSTT2	RNF24	BCL9	CA2
KLF1	CAPN10	GTF2E1	IER5L	EPHA1	ATP6V1G1
APEX1	CAPN2	GTF2H2	LRFN3	SAT1	JUP
TCIRG1	CAPN5	GYPC	SMG5	DIAPH3	TOP2A
FOXM1	CAPNS1	H2AFX	FOXO1	ANP32A	COL12A1
PPID	CARHSP1	H2AFZ	OBSL1	C12orf60	DUSP6
IMPA2	CASP8AP2	HIST1H2BD	GTPBP1	UFM1	IRX2
EBP	CBR3	HAS2	GPS1	FOXP1	URM1
TPM2	CBX1	HELLS	GRHL2	HMOX1	SLC44A1
FPGS	CBX3	HHEX	TRIM24	UBQLN4	DKK1
CCND1	CBX4	HNRNPA1	ABTB2	SET	TALDO1
GLA	CBX5	HNRNPA2B1	HMG20A	PRR11	TSC22D1
WEE1	CBX7	HNRPH2	ZDHHC6	SDCCAG8	HN1
HNRNPA2B1	CC2D1B	HOXB5	FUS	MED12	RPS18
GAS8	CCBL1	HSPA4	CDC7	WDFY2	RPS3A
ITGB1	CCBL2	HSPA5	DTNA	NKIRAS1
ID3	CCDC113	TNC	SMARCAD1	PIPOX
PARP1	CCDC25	ID1	SPRED1	TEAD2
AKAP1	CCDC38	ID2	MEIS2	C19orf54
MCM4	CCDC77	IDH3A	TXN2	CPT1A
HERPUD1	CCHCR1	IFI16	BLCAP	ACIN1
HMBS	CCL27	IGFBP2	PPAP2A	TRA2A
CD63	CCNL1	IGFBP3	B3GALT4	RAB17
RBM3	CCR6	CYR61	CDYL	UGT8
PSMB1	CCT4	ILF2	PRKRIP1	TPM3
DKC1	CCT6A	ILF3	BAMBI	C1orf21
CDK4	CD109	ING1	TRIP4	PIK3R3
SLBP	CD151	INPP4A	TCF12	MLLT10
CLNS1A	CD164	ITGB1	EXOSC9	CBY1
SQSTM1	CD37	JARID2	PRPF38A	EPM2AIP1
BCL2L12	CD55	JUN	TIMM23	DHX38
TOMM20	CD80	JUP	KCNMB4	FXYD5
ACO2	CD82	KCNN2	RBM22	PITX2
MET	CD9	KDR	DPYSL2	UBE2W
HSP90AA1	CD97	KPNA3	UBR5	FBXL14
HSP90AB1	CDC37L1	TNPO1	RAD51C	CACHD1
HIF1A	CDC42BPB	KRT18	ARMCX5	AASDH
ENO1	CDC42EP2	LAMA4	ATP6V1D	FAM115A
ARF4	CDC42EP3	LOH11CR2A	COMMD3	RTN2
EIF4A1	CDC7	LRP2	SLC4A1AP	TMEM63A
HSPA8	CDCA5	LRP3	KIF15	EXOSC5
STAT6	CDCA7	NBR1	WDR70	INHBA
LMNA	CDK5	SMAD3	CDC123	FBXO11
FASN	CDK5RAP2	MAN2C1	NUCKS1	SCG3
NME1	CDKL2	MCC	TNRC6A	FGFR2
TIMM17B	CDKN1A	MDH1	GATA6	SKIL
LBR	CDKN1B	MEF2A	PPP2R3A	KIAA0319L
PSMA3	CDKN1C	MICA	MAP3K3	GJA1
NSUN2	CDKN2C	MICB	FRAT2	FOXJ2
LMNB2	CDX1	MLH1	KLHL5	PPP1R2
PAICS	CENPH	MAP3K11	JARID2	PHF23
ATF4	CENPL	MMP2	CAPZA2	CLN3
HDAC3	CENPT	MMP9	PHGDH	GRK6
BSG	CEPT1	MOBP	LSG1	GTPBP3
CSTB	CFC1	MOV10	RAD54B	CXCL5
SYNGR2	CFDP1	MRE11A	NFE2L3	POLR3G
TFRC	CFL1	MSH2	TAF12	DPYSL3
STMN1	CHAF1A	MTM1	BUB1B	TGIF2
PDHA1	CHD9	NAP1L2	SGMS1	ZNF281
RPS19	CHL1	NDUFB3	LHPP	SLC7A5P1
ACTB	CHML	NDUFS2	RAB5A	FOXN3
NCL	CHMP2A	NKTR	AUH	MPND
SNHG5	CHRNB4	NMT1	JOSD1	FBXO16
UBA52	CHST10	NODAL	EFTUD1	CLIC4
RPL13A	CHST3	NP	GNG10	GGPS1
MCM7	CIC	NPAS2	ADD3	NEDD4L
H2AFZ	CIRH1A	ROR1	TRIM22	SULF1
CCNB1	CISH	NVL	RDH10	SSBP3
PABPC1	CKAP2L	OAZ2	BAG5	ICMT
DBI	CKB	ORC1L	NUDT5	TCF20
RPL23A	CKLF	OXA1L	FBXW11	WHSC1L1
ACTG1	CKS1B	P4HA1	CCDC94	STXBP2
PTMA	CLCN6	PDCL	BUB3	TIA1
GAPDH	CLDN14	PBX1	MGEA5	MTF2
HSPD1	CLDN4	PCBP1	SPAG9	ABHD11
GSTP1	CLDN7	PCNA	UBE2D3	TLE2
RPS15	CLIC1	PCTK1	IFI16	PPP1R15A
TXN	CLN3	PCTK2	ZFP36L1	MAN2C1
RPS6	CLNS1A	PDHB	WEE1	NSUN3
RPL36A	CLPB	ENPP2	MKRN1	CLP1
HMGN2	CLPTM1	PEX1	AMIGO2	PRKAR1A
RPL19	CLTC	PFTK1	KIAA1279	MED17
	CMTM1	SERPINA1	ATAD2	PRCC
	CMTM3	PIK3R2	DHRS3	AKT1S1
	CMTM6	PITX2	MRPL13	RRN3
	CNGA1	EXOSC9	PRKCDBP	USP25
	CNIH3	PODXL	DUSP12	TRPC4AP
	CNIH4	POU2F1	NR2F2	FANCC
	CNOT7	POU4F1	TMEM30A	CDC14B
	CNTNAP1	POU5F1	ACD	CABLES1
	COBL	PPP1R2	KLF5	CDC42BPA
	COG1	PPP2R1A	ZMPSTE24	ODF2L
	COL4A1	PPP2R1B	CA2	PIP5K1C
	COL4A2	PPP2R3A	ATP6V1G1	BCKDHA
	COMT	PPP2R5C	DNAJC9	FAM134C
	COPS5	PRCP	JUP	WDR36
	COPS8	PKIB	TOP2A	TJP3
	COQ10B	MAPK8	COL12A1	SOX2
	COQ4	PRNP	PSMA3	ING4
	COQ5	PRSS8	DUSP6	ARIH1
	CORO1C	PSEN2	CDH1	IWS1
	COX5A	PSMA1	IRX2	RIC8B
	CPSF1	PSMB1	URM1	RSF1
	CPT1A	PSMB4	SLC44A1	STAT3
	CREB3	PSMB5	DKK1	RIF1
	CRIP1	PSMC2	GPC3	COMMD7
	CRKL	PSMD9	SNX5	TMEM160
	CRTAP	PTN	TALDO1	ZNF335
	CRYZL1	PTPN1	TSC22D1	CASP9
	CSNK1A1	PTPN2	HMGB2	DNM2
	CSNK1G1	PXMP3	KIAA0101	H3F3B
	CSNK1G2	QARS	HN1	ANKHD1
	CSRP1	RAB5A	RPS18	RCOR3
	CSRP2	RAB5B	RPS3A	MTM1
	CSRP2BP	RAD23A	RPL32	ACOT8
	CST3	RANGAP1		ENSA
	CSTB	RAP1A		HHEX
	CTDSP1	RARB		KIAA1143
	CTNNA1	RASA1		LPHN1
	CTSW	RASGRF2		AMOTL1
	CTTNBP2NL	RBBP4		SCAF1
	CUL7	RBM4		SGK3
	CXCL12	RBP1		PTPN2
	CXCL14	REST		PAK1
	CXCL16	RFX1		PPP1R11
	CYB5B	RGS10		FBXL19
	CYB5R1	RNF2		PPM1B
	CYGB	RPL17		ROR1
	CYP20A1	RPL21		NIT1
	CYP27B1	RPL32		RNF24
	CYP2S1	RPLP1		IER5L
	CYR61	RPS3A		FZD3
	DAB1	RPS13		LRFN3
	DAK	RPS18		OSGEP
	DALRD3	RPS26		FAM63B
	DARS2	RPS27A		RNF31
	DBF4	RYR3		ZFYVE19
	DCTD	S100A11		ABCF2
	DCTN2	VPS52		CDH2
	DCUN1D3	SALL2		VASP
	DDAH2	SALL1		FOXO1
	DDB1	SC5DL		OBSL1
	DDX19B	SCNN1A		TARBP2
	DDX5	SDC4		PLEKHA3
	DEF6	SEPP1		GSK3B
	DENND2C	SET		GRHL2
	DEPDC1B	SFRP1		TLE1
	DERL2	SFRP2		HBP1
	DGKA	SFRS4		TRIM24
	DHODH	SGK		ARFGEF1
	DHPS	SCG5		SORT1
	DHX35	ST3GAL2		C20orf194
	DIDO1	SILV		ZNF428
	DIXDC1	SKIL		ABTB2
	DNAJB1	SLC1A1		PER2
	DNAJB3	HLTF		HMG20A
	DNPEP	SNRP70		FAM76B
	DOCK1	SNRPA		PSEN2
	DOHH	SNRPE		PPAPDC1B
	DPAGT1	SNRPN		PGM2L1
	DPYSL2	SNX1		NME7
	DPYSL5	SON		OAZ2
	DSG2	SOX2		CCDC93
	DST	SP2		FUS
	DSTN	SPARC		CREB3L4
	DUSP6	STAT3		TUBG1
	DYNC1I2	STC1		ARL4D
	DYNLL1	AURKA		CDC7
	DYRK3	STRN		EGLN3
	E2F4	STXBP2		DTNA
	E4F1	SUPT4H1		WDR81
	EBF1	TAF4B		WDR77
	ECH1	TAF12		SGTA
	ECHDC2	TAL1		RNF14
	ECT2	TALDO1		MAT2B
	EEF1A1	TARBP2		SMARCAD1
	EEF2K	TBCC		SPRED1
	EFEMP2	TBL1X		TXNDC12
	EFNB3	TBP		PTPN3
	EGR1	TCF7L2		ZCCHC3
	EIF1	TCF20		RBBP9
	EIF2A	TDGF1		TMEM55B
	EIF4A2	TERF1		ARHGAP11A
	EIF5B	LEFTY2		SLC39A1
	ELF3	THBS2		PCNXL3
	ELL	TIA1		GNAI1
	ELMO1	TIAL1		HLTF
	EMILIN1	TIAM1		MRPS18B
	EMP1	TIMP4		VIM
	EMP2	TLE2		POLR3E
	EN2	TLE3		ST3GAL2
	ENO1	TSPAN6		ERRFI1
	ENO3	TOP2A		PPP2R5C
	ENPP4	TSSC1		PPAP2A
	EPHA2	TTF1		ZNF668
	EPHA4	TUBG1		AP2A1
	EPHB3	TXNRD1		DPAGT1
	EPHX2	UBC		STAP2
	ESCO2	UBE2D3		PRPSAP1
	ESPN	SUMO1		RFX1
	ETFB	UBP1		B3GALT4
	ETNK2	UFD1L		TXNRD1
	EVX1	VIM		TRIT1
	EVX2	VLDLR		CDYL
	EWSR1	VRK2		ARMC6
	EXOSC5	WARS		POLDIP3
	EZH1	WEE1		PRKRIP1
	F2RL1	ZIC1		TBP
	FAAH	ZIC2		CETN3
	FABP5	ZIC3		BAMBI
	FAF1	CNBP		CTH
	FAHD1	ZNF174		AVEN
	FARP2	ZNF185		MKKS
	FBLN1	ZNF202		LARP7
	FBXL19	ZNF217		NOTCH1
	FBXL8	ZNF226		RIPK1
	FBXO15	ZNF228		ASNA1
	FBXO27	MAP3K12		FANCF
	FBXO31	USP7		ILF3
	FCHO2	BAT3		PIN4
	FEV	MYST3		MAPRE2
	FGF18	MLLT10		SENP2
	FKBP5	FXR1		ETHE1
	FLAD1	ANP32A		RBM23
	FLRT2	SLC7A5		RBPMS
	FMNL1	MKKS		RAB15
	FN1	PICALM		NUDT4
	FOSL1	AXIN2		ATF3
	FOXB1	CDC7		EXOSC9
	FOXRED2	CDC45L		PRPF38A
	FRAT1	EOMES		MYO9A
	FSCN1	FZD7		MRPL43
	FUBP3	FZD8		MDC1
	FXYD1	HIST2H2AA3		TIMM23
	FXYD4	HIST1H4C		HEXIM2
	FXYD7	TTF2		KCNMB4
	FZR1	PPFIBP1		RDH11
	GABARAP	PARG		RBM22
	GABARAPL2	AP3B1		COPS7A
	GABBR1	CDC14B		DPYSL2
	GAD1	KHSRP		C19orf43
	GAK	KLF7		FARSA
	GAPDH	PPAP2A		IDH3G
	GARS	EIF3D		UBR5
	GATA3	EIF3F		APH1A
	GATAD2A	PEA15		SP2
	GBX2	B3GALT4		ERBB2
	GCGR	GBF1		ACTR1A
	GCLC	RIPK1		ARRDC3
	GDF15	CDS2		RANBP10
	GDPD5	MTMR1		DVL2
	GFER	MPDZ		CAPRIN1
	GFPT2	TRIM24		DPP3
	GFRA2	DPM1		GNA13
	GGA2	HESX1		AK3
	GGT1	ALKBH1		HELLS
	GIPC1	TSC22D1		HMBOX1
	GIPC2	CDC123		PCF11
	GIT2	CDC16		MUS81
	GJB4	DDX18		TBC1D17
	GJB5	AP1S2		UBR1
	GLCCI1	SPAG9		GBF1
	GLTP	NFS1		SLC38A2
	GLUL	PAPSS2		RAB25
	GMFG	CLDN6		GGA1
	GMNN	PKMYT1		KNTC1
	GMPR2	USP10		C1orf174
	GNA11	SEC22C		ABCB7
	GNA13	SDCCAG1		COMMD3
	GNAI3	TMSB10		LSM4
	GNB2	BUB3		KIF15
	GNGT2	LARGE		FZD7
	GNPDA1	VAPB		ZCCHC14
	GOT1L1	NOLC1		SLC7A11
	GPA33	LRAT		KIAA0391
	GPC1	PNMA1		FAM98A
	GPD1L	MSC		NUCKS1
	GPD2	DHRS3		UIMC1
	GPR1	TRIP10		TNRC6A
	GPR124	TRIP4		NKTR
	GPR135	GTF3C4		PPP2R3A
	GPR139	B4GALT6		PPP2R3C
	GPR152	CNOT8		CYR61
	GPR56	CER1		MRPS23
	GPR84	DDX23		FRAT2
	GPRC5A	CDYL		KLHL5
	GPRC5C	MED23		OSBPL1A
	GPX1	EIF2AK3		JARID2
	GRHL3	PIGL		FZD2
	GRIN2A	EEF1E1		CAPZA2
	GRPEL2	TMEM59		ACOX1
	GRTP1	BAG5		MRPS11
	GSG1	ATP6V1G1		SNX1
	GSK3B	SEC22B		LSG1
	GSTM1	GTPBP1		ZNF770
	GTF2A1	GDF3		NOL6
	GTF2I	PREPL		RAD54B
	GTPBP6	RBM39		TTF2
	H2AFJ	NFE2L3		HNRNPA1
	H2AFX	NCOR1		RASA1
	HAGH	FEZ1		NFE2L3
	HAND1	MORF4L2		TAF12
	HAND2	ZNF516		BUB1B
	HAS3	KIAA0391		RRS1
	HCFC1	FAM131B		APEX1
	HCK	TMEM63A		SGMS1
	HDAC10	SART3		LHPP
	HDAC5	KNTC1		FZD1
	HDC	FAM115A		OXA1L
	HDLBP	KIAA0101		NUFIP2
	HELZ	BCLAF1		RAB5A
	HES1	KIAA0652		AUH
	HEXB	DHX38		KIAA0368
	HEXIM1	DLG7		CNOT8
	HIC2	SFI1		DIDO1
	HINT1	TSC22D2		NIP7
	HIST1H1C	ARHGAP11A		GNG10
	HIST1H1D	LCMT2		ZCRB1
	HIST1H2AD	ZEB2		SCNN1A
	HIST1H2AE	EPM2AIP1		C16orf80
	HIST1H2AI	SUPT7L		PPP2R1A
	HIST1H2BB	NCAPD2		KIF11
	HIST1H2BF	JOSD1		ADD3
	HIST1H2BG	USP3		VAT1
	HIST1H2BL	MED12		PSMC2
	HIST1H2BM	NAALAD2		HNRNPL
	HIST1H2BN	ACOT8		TRIM22
	HIST1H3A	ABCF2		RDH10
	HIST1H3D	SNUPN		EAPP
	HIST1H3G	GPC6		FBXW11
	HIST1H3H	ACTR1B		CCDC94
	HIST1H4A	ACTR1A		CCND1
	HIST1H4D	SFRS14		PPP1R10
	HIST1H4F	CEBPZ		MRPS27
	HIST1H4H	CHST4		BUB3
	HIST1H4K	RBM7		SAP30
	HIST4H4	DDX39		PRSS8
	HMGA2	PSMD14		MGEA5
	HMHA1	SPRY1		PLEKHG3
	HN1	KATNB1		KIF2C
	HOOK2	TRIM22		FIP1L1
	HOXA13	HMG20A		KIAA0247
	HOXA7	CITED2		TAF15
	HOXA9	CEPT1		SPAG9
	HOXB13	YAP1		AP3B1
	HOXB4	TIMM23		FAM60A
	HOXB7	RBM14		UBE2D3
	HOXC12	HMGN4		USO1
	HOXC5	SEMA4F		IFI16
	HOXC6	SEMA3C		ZFP36L1
	HOXD10	DDX17		POU2F1
	HOXD9	NEBL		RMI1
	HPS3	ANP32B		NOC3L
	HRC	CCT7		IGF2BP3
	HRK	SORBS1		TIAL1
	HS3ST3B1	AHSA1		HNRNPA2B1
	HS6ST1	USP16		NUP160
	HSF4	POLR3G		ANP32B
	HSP90AA1	TRIM16		UBP1
	HSPA1A	PDPN		PIF1
	HSPA1B	GAS2L1		SF3B5
	HSPA1L	LEFTY1		IK
	HSPA2	IGF2BP3		E2F3
	HSPA4L	KHDRBS1		RGS10
	HSPB8	CUGBP2		KIAA1279
	HTRA1	GNA13		ATAD2
	HYAL1	CCT6B		ALCAM
	HYAL2	MGEA5		THOP1
	HYAL3	NFAT5		PUM1
	ICAM1	RAI1		TMSB10
	ID2	SEC24A		DARS2
	IDH1	UTP14A		BTG1
	IER2	C5orf4		DHRS3
	IFI30	NMU		LSM3
	IFITM1	BLCAP		SAV1
	IFITM2	TCERG1		BCLAF1
	IFNAR2	MORF4L1		SNRPD3
	IFRD1	MSL3L1		BCAT1
	IFT140	SERINC3		MRPS31
	IFT20	TMED10		OGT
	IGF2	KDELR3		SNRPA
	IGF2BP3	RABL4		MLH1
	IGFBP5	RBPMS		WBP11
	IGSF21	PIM2		OIP5
	IGSF9	ABHD2		MEX3C
	IKBKAP	LECT1		PRKCDBP
	IL1RL2	DIDO1		SCNM1
	IL6ST	HNRPUL1		DUSP12
	IMP4	KRR1		TMEM109
	IMPDH1	PWP1		MOSPD3
	INCENP	IL1RAPL1		HUWE1
	INTS3	PKIG		RPL15
	INVS	NUDT5		RAB3GAP2
	IPO9	WDHD1		FTL
	IQGAP1	WDR6		MRPL15
	IRAK3	FZD10		PSMB1
	IRF5	DDX20		DDX21
	IRF6	RNF24		RSRC2
	IRX5	DUSP12		SSR4
	ISLR2	COPE		ZNF664
	ITGA3	XAB1		POLE3
	ITGB3BP	CBX3		UFD1L
	ITPK1	OIP5		EIF3F
	ITPKA	DNAJC8		CSNK1E
	JAK3	ELL2		TIMM8B
	JAM2	DKK1		GSK3A
	JARID2	SLC4A1AP		KPNA3
	JUNB	TPX2		LOXL2
	JUP	NT5C2		C11orf73
	KATNAL1	FBXL11		NUSAP1
	KATNB1	WDTC1		MAP3K11
	KCNC2	KIAA0241		PIH1D1
	KCNH2	EXPH5		KLF5
	KCNH3	SPG20		NDUFA2
	KCNH7	PHF8		PWP1
	KCNS3	39331		CFL1
	KCTD18	ANKRD15		SDHD
	KCTD9	RRS1		ACO2
	KIF1B	SULF1		HSP90AB1
	KIF1C	DNAJC9		EEF2
	KIF20A	KLHL18		SLC3A2
	KIF2C	FBXW11		TIMM9
	KIF5A	EHBP1		ARF4
	KIF9	SIN3B		ARF3
	KIFC1	NEDD4L		CA2
	KIFC3	SASH1		ATP6V1G1
	KIT	DNAJC16		NDUFA11
	KLC4	OBSL1		CISD1
	KLF13	SMG5		CBX5
	KLF16	KIAA0368		MCTS1
	KLF2	FRAT2		SMAD3
	KLF4	COTL1		SFPQ
	KLF5	COMMD3		DDX5
	KLF8	SLC44A1		LASP1
	KLF9	SF3B1		FAM96A
	KLHDC3	ICMT		JUP
	KLHL18	CBX5		HSD17B12
	KLK1	ISCU		TUBB
	KRBA1	LEPROTL1		TOP2A
	KRT17	HEY2		PCBP1
	KRT19	KCTD2		CDK6
	KRT8	R3HDM1		ARHGAP1
	KRT85	ZNF281		COL12A1
	KRTCAP2	RBM9		TMEM123
	L1CAM	CDC42EP4		PRPF19
	LACTB2	ORC6L		ATP5F1
	LAMC2	MKRN1		RBM39
	LAPTM4A	SSBP2		CDH3
	LASP1	SSBP3		DUSP6
	LDB1	SLC7A11		UBE2T
	LEFTY1	LSM5		HDAC2
	LEPROT	SGK3		G3BP1
	LFNG	RAB38		IRX2
	LGALS3	GSPT2		MED25
	LGI4	C9orf5		NDUFB8
	LHB	RAB3GAP2		ATF4
	LIG1	RAD54B		SPCS2
	LIMK1	BAMBI		NMU
	LMAN2L	ARIH1		ADAR
	LMBR1L	METTL7A		URM1
	LNPEP	WDSOF1		VPS35
	LOX	POLR1A		SLC44A1
	LRPPRC	ZNF473		NDUFB5
	LRRC2	RP11-529I10.4		DKK1
	LRRC34	ZNF521		CBX3
	LRRC59	CLIC4		PRNP
	LRRC61	C20orf194		PRDX1
	LRRFIP1	SFRS18		HIST1H4C
	LRRN2	TMEM87A		ILF2
	LRSAM1	TBC1D10B		RAD23A
	LSM2	GORASP2		MRPL47
	LSM4	PLEKHG3		MORF4L2
	LTK	PPP1R16B		H2AFX
	LY6G6C	GGA1		TALDO1
	LY75	PRPF31		TSC22D1
	LYRM1	TRPC4AP		TIPIN
	LYRM7	KIF26A		UBE2C
	LZTS2	PHGDH		COPB1
	MAD1L1	BSCL2		RPS26
	MAD2L2	HBP1		HNRNPC
	MAFB	ZRF1		EIF4G2
	MALL	ANKRD1		HN1
	MAN1B1	STK36		CALR
	MAP1LC3B	SALL3		MORF4L1
	MAP2K7	SERP1		SLC7A5
	MAP3K1	LSM3		RPL7
	MAPK6	APEX2		HSP90B1
	MAPKAPK3	TNRC6A		CALM2
	MAPT	GOLIM4		RPS18
	MARK2	UBE2S		RPL9
	MARS	PRPF19		UBC
	MARS2	POLL		RPS3A
	MAX	MAT2B		ID1
	MBOAT2	BZW2		RPL36A
	MCL1	MCTS1		TNFAIP2
	MCRS1	ATAD2		RPLP1
	MDK	C16orf72		RPL30
	MED11	UBE2T		RPS29
	MESDC1	HSPC171
	MESDC2	TBK1
	METTL1	CYP2S1
	METTL4	UCRC
	MFN2	TFPT
	MFSD1	NME7
	MGA	LMCD1
	MGAT3	SLC40A1
	MGEA5	EHD4
	MGST3	MYEF2
	MIB2	AK3
	MIS12	F11R
	MLLT11	C14orf122
	MLLT6	C1orf121
	MMP11	NDUFA13
	MMP14	KLHL5
	MNAT1	IFT52
	MNT	C8orf70
	MOCOS	APH1A
	MORF4L1	HSD17B12
	MOS	ING4
	MOSPD3	HN1
	MOV10	SS18L2
	MPZ	NUSAP1
	MPZL1	VRK3
	MREG	C3orf19
	MRPL13	MRPL37
	MRPL38	CXorf26
	MRPL49	MRPL27
	MRPS12	PIPOX
	MRPS18B	ARMCX1
	MSH5	TNFRSF12A
	MSH6	UBR5
	MSN	NIP7
	MSX1	DDX41
	MSX2	HSPC111
	MTBP	LARS
	MTFR1	UFM1
	MTHFR	MIR16
	MTMR9	LARP7
	MTSS1	ASB1
	MUS81	TMEM66
	MYBBP1A	MPP6
	MYBL1	SUFU
	MYBL2	UIMC1
	MYBPH	WBP11
	MYC	NUP54
	MYCBP	FXYD5
	MYL7	MYO3A
	MYO1B	PPIL3
	MYO5A	ZFAND6
	MYOZ1	CCDC93
	MZF1	FAM35A
	NANOG	DDX49
	NANOS3	FAM63B
	NAT6	RRN3
	NCAM1	DYM
	NCK1	C10orf26
	NCK2	LRRC49
	NCOR2	ANKRD49
	NDE1	TMEM103
	NDRG1	WHSC1L1
	NDRG2	RPP25
	NDUFB4	ZNF434
	NDUFS2	TMEM160
	NEDD8	HCFC1R1
	NEFL	ZNF770
	NEK2	PIH1D1
	NEK7	PPP2R3C
	NEK8	PRPF39
	NFATC2	PTCD3
	NFATC3	RNF31
	NFATC4	FANCL
	NFKBIA	C6orf166
	NFYC	THAP1
	NGFR	DARS2
	NHEJ1	RIF1
	NID1	RIC8B
	NID2	NADSYN1
	NIF3L1	C12orf35
	NKX1-2	P15RS
	NLN	DPPA4
	NMUR1	EXDL2
	NNAT	C14orf115
	NOL12	UBE2W
	NOL3	RNF121
	NOLC1	SLC39A9
	NOTCH1	ZNF331
	NOTCH4	C2orf56
	NOXO1	ETNK1
	NPC2	FEM1A
	NPDC1	OTUB1
	NPEPPS	C20orf42
	NPHS1	OSGEP
	NPR3	IWS1
	NPTXR	RBM22
	NQO1	CCDC94
	NRD1	VPS35
	NRM	FLJ10769
	NSFL1C	ZNF701
	NUCKS1	H2AFJ
	NUDT21	PRR11
	NUP160	FOXJ2
	NUP43	JMJD1A
	NUP88	CAND1
	NUPR1	UBAP2
	NUSAP1	WWC3
	NUTF2	C3orf10
	NVL	CISD1
	OAS2	PSENEN
	OCEL1	APOM
	OCLN	LIN37
	OGFOD1	GNG12
	OGT	KLHL4
	OIP5	NDNL2
	OPLAH	KIAA1217
	OPN3	EIF4ENIF1
	ORMDL2	C21orf59
	OSR2	GRIPAP1
	OTUD7B	C15orf24
	OTX2	UBQLN4
	OXCT1	EXOSC5
	PADI2	SMARCAD1
	PAFAH2	GPR108
	PAK1IP1	FEM1C
	PAK4	OLFML3
	PAK6	XAB2
	PANX1	OTUD7B
	PARP1	FAM20C
	PARP14	KIF15
	PARP16	ANKMY2
	PARP6	RAB25
	PAX6	INTS12
	PCGF1	PHTF2
	PCK2	ZNF286A
	PCMT1	KIAA1143
	PCNA	SFRS15
	PCP2	ODF2L
	PDCL3	ARID1B
	PDE4DIP	ZNF398
	PDE6A	SLAIN2
	PDE8A	RANBP10
	PDGFA	LRRN1
	PDIA5	CACHD1
	PDIK1L	TMEM16H
	PDK1	NOPE
	PDLIM5	GATAD1
	PDXK	SCAF1
	PEBP1	EPS15L1
	PEF1	C6orf115
	PEX12	SENP2
	PEX13	EXOC4
	PEX3	SAV1
	PFKP	NIF3L1
	PFN1	C14orf133
	PGAM2	NSUN3
	PGLS	PRDM14
	PGM2	PERP
	PHC1	LHPP
	PHC1	KIF9
	PHF23	TFB2M
	PHLDA2	RAB17
	PHLDB1	NOC3L
	PIM1	RNF25
	PIP5K1C	DCLRE1C
	PIPOX	TTC31
	PKD1L3	NUCKS1
	PKD2	C11orf1
	PLA2G6	39148
	PLAC9	NOL6
	PLCB3	TMEM135
	PLCD1	RSRC2
	PLCD3	PLEKHA3
	PLEK2	RASL11B
	PLEKHF1	TMEM108
	PLEKHF2	SCNM1
	PLEKHG2	GIYD2
	PLEKHG3	C19orf58
	PLEKHH3	KCTD15
	PLEKHJ1	SECISBP2
	PLOD3	TMEM109
	PLTP	DCC1
	PML	WDR77
	PML	C19orf42
	PMP22	PHF23
	PMS2	GNPTAB
	PMVK	TMEM43
	PNKP	LRFN3
	POFUT2	CARS2
	POLD1	C13orf7
	POLR3B	C14orf138
	PORCN	HMBOX1
	POU2F1	C1orf54
	POU4F2	C1orf108
	POU5F1	HSPBAP1
	PPIB	PARP8
	PPIL1	TMEM149
	PPIL3	TBL1XR1
	PPL	PALB2
	PPM1L	ISOC2
	PPM1M	C15orf29
	PPOX	FBXO31
	PPP1R10	ALG9
	PPP1R14B	GSTCD
	PPP1R14D	MOBKL2B
	PPP1R15B	ASAM
	PPP1R9B	METTL8
	PPP2R5B	DCAKD
	PPP6C	C9orf82
	PQLC3	NANOG
	PRDM8	CNTNAP3
	PRDX2	DHDDS
	PRDX4	PHF17
	PRDX5	GRHL2
	PRIMA1	DNAJB14
	PRKAR1B	NIP30
	PRKCDBP	UXS1
	PRMT2	FLJ22795
	PROKR2	MUS81
	PRR11	C2orf44
	PRR13	WDR23
	PRUNE	CYB5B
	PSEN2	ECOP
	PSPH	C1orf21
	PTBP1	TXNDC5
	PTCH2	URM1
	PTGES2	MAP1LC3B
	PTGFRN	MED25
	PTMA	C14orf156
	PTPN12	SLC7A5P1
	PTPN14	TCF7L1
	PTPN6	SF3B5
	PTPRS	ABHD11
	PUM1	EIF2A
	PVRL1	USP44
	PYCARD	TOMM40L
	PYGO2	ARID5B
	QTRTD1	ASCC2
	RAB10	FAM96A
	RAB20	TRAF7
	RAB3D	DCUN1D5
	RAB5B	ALKBH7
	RAB8A	CHCHD5
	RABIF	LSMD1
	RAC3	C14orf153
	RACGAP1	SPIRE2
	RAD23A	DCTN5
	RAF1	GTPBP3
	RALB	FKSG24
	RALBP1	C14orf151
	RANBP17	SFT2D3
	RANGAP1	ADO
	RAP2A	ZSCAN10
	RARG	LINGO1
	RASGRP2	DIRC2
	RASSF1	ATG4C
	RAX	PRPF38A
	RB1CC1	JUB
	RBBP5	TMEM60
	RBKS	MST150
	RBM14	ZCCHC3
	RBM3	ZCRB1
	RBM38	RSPRY1
	RCC1	ATPBD4
	RCN1	ZNF551
	RDH5	CCDC45
	RDX	TMEM55B
	REEP3	TCEAL8
	REST	C19orf6
	RET	C22orf32
	RGMA	CABLES1
	RGS19	WDR20
	RGS20	COG7
	RHBDD2	ZNF300
	RHBDD3	HIST3H2A
	RHEB	PERLD1
	RHEBL1	ARMC6
	RHOF	ATPIF1
	RIF1	EGLN3
	RIPK1	PRKCDBP
	RMND5B	SAT2
	RNASEH2A	C6orf117
	RNASEH2B	CCDC104
	RND2	FAM54A
	RNF10	DTX2
	RNF13	STK11IP
	RNF14	OSBPL1A
	RNF151	TMEM123
	RNF38	TLCD1
	RNMT	LYPD1
	ROBO4	SCGB3A2
	ROR2	SLC36A4
	RPA3	CYP2R1
	RPAIN	LRIG3
	RPAP1	NAT12
	RPL10	C16orf63
	RPL12	IQCK
	RPL13A	FAM100A
	RPL18	TMEM170
	RPL19	HEXIM2
	RPL21	WDR81
	RPL22	C18orf37
	RPL23	TYW3
	RPL31	ZNF684
	RPL7A	C1orf83
	RPL8	TMEM77
	RPLP2	MBOAT2
	RPP25	OSR1
	RPS11	ZFP42
	RPS14	AASDH
	RPS19	GRPEL2
	RPS2	WDR36
	RPS26	FAM92A1
	RPS29	UNC5D
	RRM2B	C20orf96
	RTEL1	C20orf52
	RTN1	HECTD2
	RTN3	ZNF664
	RUSC2	C12orf60
	RWDD1	FBXL14
	RYBP	C1orf211
	SACM1L	SLC30A7
	SALL4	C1orf213
	SAMD4B	COMMD7
	SAMM50	CCDC12
	SARS2	C9orf19
	SATB2	MARVELD2
	SCN4B	IRX2
	SCO1	AMOTL1
	SDF2L1	C8orf42
	SDF4	SPRED1
	SDHB	ADAL
	SDHC	FAM134C
	SEC14L1	ASXL1
	SEMA6B	HIGD2A
	SENP5	THAP8
	SERINC1	FLJ25801
	SERPINB5	C11orf82
	SERTAD2	FAM124A
	SERTAD3	ZNRF2
	SET	SGMS1
	SETD5	BCL9L
	SF3A2	GLT8D3
	SFN	FAM100B
	SFRP1	ZIK1
	SFXN3	C19orf54
	SGCB	WDR62
	SGOL1	RABL3
	SGTB	ATP11C
	SH3BGRL2	AMIGO2
	SH3BP1	FAM33A
	SH3GL1	UNQ501
	SHC1	RAB15
	SHF	IMAA
	SHROOM3	FLJ45455
	SIX2	IER5L
	SIX3	PCNXL3
	SKI	FAM128A
	SLBP	FAM72B
	SLC12A4
	SLC12A7
	SLC12A8
	SLC13A2
	SLC15A1
	SLC18A3
	SLC19A3
	SLC1A1
	SLC1A3
	SLC1A4
	SLC20A1
	SLC25A1
	SLC25A10
	SLC25A19
	SLC25A25
	SLC25A36
	SLC25A39
	SLC25A4
	SLC25A40
	SLC25A5
	SLC26A2
	SLC2A3
	SLC30A1
	SLC30A2
	SLC35F2
	SLC35F5
	SLC38A2
	SLC38A4
	SLC39A14
	SLC39A4
	SLC3A2
	SLC44A1
	SLC44A2
	SLC44A4
	SLC4A2
	SLC5A6
	SLC6A15
	SLC6A7
	SLC7A5
	SLC9A3R1
	SLCO4A1
	SLCO4C1
	SLK
	SMAD7
	SMCR8
	SMYD2
	SNAPC2
	SNAPC3
	SNUPN
	SNX1
	SNX10
	SOCS2
	SOD2
	SORCS2
	SOS1
	SOX12
	SOX13
	SOX15
	SOX2
	SOX30
	SP1
	SP5
	SPATA7
	SPATS1
	SPHK2
	SPIC
	SPINT1
	SPP1
	SPRED1
	SPRED2
	SPRY2
	SPRY4
	SPRYD3
	SPTY2D1
	SRC
	SRP54
	SSNA1
	ST14
	ST6GALNAC6
	STEAP3
	STK11IP
	STK32A
	STK35
	STK40
	STMN1
	STMN3
	STOML1
	STT3B
	STX8
	STXBP2
	SULF2
	SUMO2
	SURF6
	SUSD2
	SYNGR3
	SYT14
	TACC3
	TACR2
	TAGLN2
	TAPBP
	TBC1D13
	TBC1D17
	TBC1D19
	TBC1D9
	TBL1X
	TBL1XR1
	TBRG1
	TBX2
	TBX3
	TBX6
	TCEA3
	TCF19
	TCOF1
	TCP11
	TCP11L2
	TCTA
	TEAD2
	TERF1
	TFB2M
	THAP11
	THBS2
	THOC1
	THRAP3
	THUMPD1
	TIAM1
	TIMM13
	TIPRL
	TJP2
	TJP3
	TK1
	TK2
	TLCD1
	TLE2
	TLE6
	TLN1
	TLX2
	TM4SF5
	TMBIM4
	TMC6
	TMC8
	TMEM109
	TMEM129
	TMEM131
	TMEM168
	TMEM175
	TMEM177
	TMEM37
	TMEM40
	TMEM41B
	TMEM50A
	TMEM50B
	TMEM51
	TMEM63A
	TMEM63C
	TMEM65
	TMEM74
	TMEM97
	TMOD3
	TNFAIP1
	TNFSF13
	TNIP2
	TOB2
	TOMM40L
	TOP3A
	TPD52
	TPM4
	TPR
	TRADD
	TRIB3
	TRIM14
	TRIM25
	TRIM35
	TRIM44
	TRIM46
	TRIM7
	TRIM8
	TRIOBP
	TRIP13
	TRIP4
	TRPM4
	TRUB2
	TSEN34
	TSPAN4
	TSPAN9
	TSPO
	TTL
	TUBB2A
	TUBB3
	TUFT1
	TULP4
	TXNDC9
	TXNIP
	TXNRD2
	UBB
	UBC
	UBE2C
	UBE2O
	UBLCP1
	UBQLN1
	UCK2
	UHMK1
	UHRF1
	UNC13A
	UNG
	UPP1
	USP10
	USP21
	USP3
	USP8
	UTF1
	VASP
	VAT1
	VCPIP1
	VEGFC
	VPS37A
	VPS4B
	VWC2
	WDFY3
	WDR16
	WDR34
	WEE1
	WFDC2
	WIBG
	WNT1
	WSB1
	WSB2
	XBP1
	XPO1
	XRN2
	YBX1
	YPEL3
	YWHAG
	YWHAH
	ZBTB40
	ZBTB44
	ZBTB7A
	ZC3H12A
	ZC3H7A
	ZC3HAV1
	ZCCHC14
	ZCCHC7
	ZFP36
	ZFP36L1
	ZFP36L2
	ZFP41
	ZFP42
	ZFP57
	ZFYVE16
	ZFYVE28
	ZIC2
	ZIC5
	ZMYND15
	ZNHIT1
	ZNHIT2
	ZNHIT3
	ZNRF1
	ZP3
	ZSWIM3
	ZWINT
